# Supplementary material for: Interleukin-37 Suppresses the Function of Type 2 Follicular Helper T in Allergic Rhinitis
Source: Biomedicines. 2025 May 21;13(5):1263. doi: 10.3390/biomedicines13051263 (PMC12108951; doi:10.3390/biomedicines13051263)
Supplement: Supplementary file 1 [file biomedicines-13-01263-s001.zip]

Archive with 1 entries (1 files):
- biomedicines-3622350-supplementary.pdf
